# Supplementary material for: Limosilactobacillus fermentum MG4295 Improves Hyperglycemia in High-Fat Diet-Induced Mice
Source: Foods. 2022 Jan 15;11(2):231. doi: 10.3390/foods11020231 (PMC8774940; doi:10.3390/foods11020231)
Supplement: Supplementary file 1 [file foods-11-00231-s001.zip]

Archive with 1 entries (1 files):
- foods-1542012-supplementary.pdf
